# Supplementary material for: Analysis of transcriptional responses in root tissue of bread wheat landrace (Triticum aestivum L.) reveals drought avoidance mechanisms under water scarcity
Source: PLoS One. 2019 Mar 6;14(3):e0212671. doi: 10.1371/journal.pone.0212671 (PMC6402654; doi:10.1371/journal.pone.0212671)
Supplement: S1 Table — (XLSX) [file pone.0212671.s001.xlsx]

## Sheet: Sheet1
No.	name	Gene ID	definition	left primer	right primer	product size
1	ThiC	TRIAE_CS42_4DS_TGACv1_361374_AA1166440	phosphomethylpyrimidine synthase	GTAGCAGAGCCAGCAAAACC	GCTATCTCCGGTCAAATGGA	189
				20 bp-tm 60- GC 55%	20 bp-tm 60- GC 50%
2	CYP76C	TRIAE_CS42_1BS_TGACv1_049748_AA0160770	cytochrome P450 family 76 subfamily C	CTTCGTGCCTGAGAGATTCC	AGCTCCCAGTCGAAGCAGTA	177
				20 bp-tm 60- GC 55%	20 bp-tm 60.2- GC 55%
3	NPC1	TRIAE_CS42_2BL_TGACv1_129668_AA0392100	Niemann-Pick C1 protein	CTCTAAAGGCCGAATGCTTG	GGCACCTGAGCAGAGTTTTC	193
				20 bp-tm 60- GC 50%	20 bp-tm 60- GC 55%
4	PCYT1	TRIAE_CS42_1AL_TGACv1_000553_AA0014560	choline-phosphate cytidylyltransferase	CTTCGACCTCTTCCACTTCG	GACTCGTATCGCTCCTCCTG	153
				20 bp-tm 60- GC 55%	20 bp-tm 60- GC 60%
5	crtZ	TRIAE_CS42_5AL_TGACv1_376349_AA1235590	beta-carotene 3-hydroxylase	CATCGAGAACGTGCCCTACT	CGTCTGATCTCTGCCTCCTC	182
				20 bp-tm 60.3- GC 55%	20 bp-tm 60.1- GC 60%
6	BEBT, AMAT	TRIAE_CS42_7DL_TGACv1_603849_AA1990130	benzyl alcohol O-benzoyltransferase	GGTTCAAGAGCGTGGACTTC	TCGAGCTGGAACTTCTCCAT	181
				20 bp-tm 59.9- GC 55%	20 bp-tm 60- GC 50%
7	PDP	TRIAE_CS42_4BL_TGACv1_320461_AA1040130	pyruvate dehydrogenase phosphatase	TGCTCCGGGACTCTCTACAT	GCCAAACGTTGTGTTTCAGA	196
				20 bp-tm 59.8- GC 55%	20 bp-tm 59.7- GC 45%
8	PHOSPHO1	TRIAE_CS42_U_TGACv1_641430_AA2094940	phosphoethanolamine/phosphocholine phosphatase	CCGTGGAACACCCTCATC	GACGGTCTCGATGAAGAAGC	192
				18 bp-tm 59.9- GC 61.1%	20 bp-tm 60- GC 55%
article title: Analysis of Transcriptional Responses in Root Tissue of Bread Wheat Landrace Reveal Drought Avoidance Mechanisms under Water Scarcity
journal name: PLOS ONE
author names: Mehrdad Chaichi, Forough Sanjarian*, Khadije Razavi, and Jose L. Gonzalez-Hernandez
affiliation and e-mail address of the corresponding author: National Institute of Genetic Engineering and Biotechnology (NIGEB), fsanjarian@nigeb.ac.ir
